# Supplementary material for: The Exogenous Application of Micro-Nutrient Elements and Amino Acids Improved the Yield, Nutritional Status and Quality of Mango in Arid Regions
Source: Plants (Basel). 2021 Sep 29;10(10):2057. doi: 10.3390/plants10102057 (PMC8540748; doi:10.3390/plants10102057)
Supplement: Supplementary file 1 [file plants-10-02057-s001.zip]

Archive with 1 entries (1 files):
- plants-1373648-supplementary.pdf
